# Supplementary material for: Homology of the head sensory structures between Heterotardigrada and Eutardigrada supported in a new species of water bear (Ramazzottiidae: Ramazzottius)
Source: Zoological Lett. 2023 Nov 27;9:22. doi: 10.1186/s40851-023-00221-w (PMC10680360; doi:10.1186/s40851-023-00221-w)
Supplement: Supplementary file 2 — Additional file 2: Supplementary Table 1. Primer information for genotyping. [file 40851_2023_221_MOESM2_ESM.xlsx]

## Sheet: Animal
SPECIMEN	1 (HOL)		2		3		4		5		6		7		8		9		10		11		12		13		14		15		16		17		18		19		20		21		22		23		24		25
CHARACTER	µm	pt	µm	pt	µm	pt	µm	pt	µm	pt	µm	pt	µm	pt	µm	pt	µm	pt	µm	pt	µm	pt	µm	pt	µm	pt	µm	pt	µm	pt	µm	pt	µm	pt	µm	pt	µm	pt	µm	pt	µm	pt	µm	pt	µm	pt	µm	pt	µm
Body length	290.95	979.3	189.61	615.217	278.46	809.241	334.61	989.97	298.79	840.951	257.62	710.284	272.67	867.271	333.59	890.048	239.78	764.117	249.72	746.77	287.5	896.756	265.58	813.166	331.41	1055.11	290.12	988.821	281.94	913.314	234.72	783.706	283.35	841.8	281.03	953.938	290.89	911.024	368.32	1078.85	336.53	1024.13	338.68	995.239	269.27	937.896	278.53	921.674	367.51
Buccopharyngeal tube
Buccal tube length	29.71	–	30.82	–	34.41	–	33.8	–	35.53	–	36.27	–	31.44	–	37.48	–	31.38	–	33.44	–	32.06	–	32.66	–	31.41	–	29.34	–	30.87	–	29.95	–	33.66	–	29.46	–	31.93	–	34.14	–	32.86	–	34.03	–	28.71	–	30.22	–	34.12
Stylet support insertion point	15.3	51.4978	18.82	61.0642	19.58	56.9021	19.5	57.6923	19.95	56.1497	19.96	55.0317	16.45	52.3219	20.49	54.6692	18.51	58.9866	17.06	51.0167	18.59	57.985	19.43	59.4917	18.27	58.1662	17.99	61.3156	17.22	55.7823	17.65	58.9316	20.23	60.101	16.94	57.5017	19.03	59.5991	19.42	56.8834	20.46	62.2642	20.62	60.5936	17.44	60.7454	17.85	59.0668	18.72
Buccal tube external width	2.46	8.28004	1.83	5.9377	2.42	7.03284	2.71	8.01775	3.12	8.78131	2.54	7.00303	2.36	7.50636	2.56	6.83031	2.76	8.79541	2.22	6.63876	2.77	8.64005	3.71	11.3595	2.68	8.53231	2.25	7.66871	2.56	8.29284	2.56	8.54758	2.71	8.0511	3.64	12.3557	3.17	9.92797	2.87	8.40656	3.41	10.3774	2.59	7.61093	2.42	8.42912	2.63	8.70285	2.57
Buccal tube internal width	1.1	3.70246	0.97	3.14731	1.6	4.64981	1.46	4.31953	1.79	5.038	1.07	2.9501	1.01	3.21247	1.37	3.65528	1.62	5.16252	1.11	3.31938	1.84	5.73924	1.97	6.03184	1.11	3.53391	1.23	4.19223	1.3	4.21121	1.23	4.10684	1.28	3.80273	2.07	7.02648	1.66	5.19887	1.54	4.51084	1.97	5.99513	1.33	3.90832	1.39	4.84152	1.3	4.30179	1.33
Placoid lengths
Macroplacoid 1	3.03	10.1986	3.08	9.99351	4.31	12.5254	3.53	10.4438	4.93	13.8756	3.49	9.62228	3.58	11.3868	4.35	11.6062	3.71	11.8228	3.07	9.18062	4.31	13.4435			3.56	11.334	3.6	12.2699	3.2	10.3661	3.7	12.3539	3.99	11.8538	4.1	13.9172	3.3	10.3351	3.48	10.1933	4.84	14.7292	3.41	10.0206	3.77	13.1313	3.56	11.7803	3.64
Macroplacoid 2	2.99	10.064	2.38	7.72226	3.58	10.404	3.05	9.02367	4.06	11.427	2.57	7.08575	2.66	8.46056	3.39	9.04482	3.64	11.5997	2.79	8.3433	3.58	11.1666			3.18	10.1242	2.89	9.85003	2.61	8.45481	3.1	10.3506	4.32	12.8342	3.77	12.797	3.38	10.5857	3.61	10.5741	3.96	12.0511	3.07	9.02145	3.66	12.7482	2.83	9.36466	3.37
Macroplacoid row	7.38	24.8401	6.68	21.6742	8.82	25.6321	8.15	24.1124	9.52	26.7943	7.78	21.4502	7.34	23.3461	8.73	23.2924	8.12	25.8764	6.77	20.2452	9.02	28.1347			8.04	25.5969	7.92	26.9939	6.81	22.0603	7.28	24.3072	8.99	26.7083	9.83	33.3673	7.49	23.4576	8	23.4329	10.09	30.706	7.7	22.6271	8.04	28.0042	7.53	24.9173	9.21
Claw I heights
External base	6.06	20.3972	6.52	21.1551	8.84	25.6902	10.39	30.7396	6.99	19.6735	9.73	26.8266	7.59	24.1412	11.09	29.5891	7.69	24.5061	7.71	23.0562	7.73	24.111	7.31	22.3821	10.15	32.3145	8.76	29.8569	7.67	24.8461	7.48	24.975	9.4	27.9263	5.99	20.3327	8.36	26.1823	10.18	29.8184	7.19	21.8807	9.71	28.5336	7.63	26.5761	9.43	31.2045	9.88
External primary branch	13.17	44.3285	12.4	40.2336	13.12	38.1285	15.69	46.4201	10.99	30.9316	16.86	46.4847	12.92	41.0941	13.24	35.3255	13.48	42.9573	9.94	29.7249	13.87	43.2626	12.74	39.008	13.5	42.9799	11.81	40.2522	10.54	34.1432	12.83	42.8381	14.28	42.4242	13.29	45.112	13.14	41.1525	13.85	40.5682	11.96	36.3968	14.55	42.7564	10.46	36.4333	13.12	43.415	16.04
External secondary branch			7.75	25.146			9.44	27.929	7.15	20.1238	6.46	17.8109	6.42	20.4198	7.75	20.6777	5.61	17.8776			6.6	20.5864			7.28	23.1773	6.61	22.529	5.43	17.5899			7.04	20.915	6.56	22.2675	6.98	21.8603	8.08	23.6673	7.26	22.0937	8.63	25.36	6.4	22.2919	7.28	24.09	5.54
External base/primary branch (cct)	46.0137	–	52.5806	–	67.378	–	66.2205	–	63.6033	–	57.7106	–	58.7461	–	83.7613	–	57.0475	–	77.5654	–	55.7318	–	57.3783	–	75.1852	–	74.1744	–	72.7704	–	58.3009	–	65.8263	–	45.0715	–	63.6225	–	73.5018	–	60.1171	–	66.7354	–	72.9446	–	71.875	–	61.596
Internal base	4.55	15.3147	3.89	12.6217	7.66	22.261	7.59	22.4556	5.29	14.8888	7.11	19.603	5.39	17.1438	8.21	21.905	6.54	20.8413	5.65	16.8959	7.5	23.3936	7.51	22.9945	7.01	22.3177	6.6	22.4949	6.65	21.542	5.99	20	8.2	24.3613	4.99	16.9382	6.59	20.6389	7.33	21.4704	5.73	17.4376	7.5	22.0394	5.45	18.9829	6.38	21.1118	6.89
Internal primary branch	8.82	29.687	6.65	21.5769	9.55	27.7536	9.21	27.2485	6.86	19.3076	9.51	26.22	7.62	24.2366	8.11	21.6382	8.25	26.2906	6.84	20.4545	10.97	34.2171	7.53	23.0557	9.41	29.9586	8.6	29.3115	6.96	22.5462	7.49	25.0083	7.62	22.6381	8.45	28.683	9.95	31.1619	9.84	28.8225	8.23	25.0456	9.97	29.2977	6.74	23.4761	9.02	29.8478	8.94
Internal secondary branch	6.64	22.3494	5.14	16.6775	6.49	18.8608	6.43	19.0237	5.71	16.0709	7.52	20.7334	5.87	18.6705	6.16	16.4354	5.46	17.3996	5.43	16.238	4.49	14.005			7.28	23.1773	7.11	24.2331	6.64	21.5096			7.17	21.3012	6.3	21.3849	7.61	23.8334	8.45	24.751	6.42	19.5374	8.24	24.2139	6.49	22.6054	7.94	26.274	7.11
Internal base/primary branch (cct)	51.5873	–	58.4962	–	80.2094	–	82.4104	–	77.1137	–	74.7634	–	70.7349	–	101.233	–	79.2727	–	82.6023	–	68.3683	–	99.7344	–	74.4952	–	76.7442	–	95.546	–	79.9733	–	107.612	–	59.0533	–	66.2312	–	74.4919	–	69.6233	–	75.2257	–	80.8605	–	70.7317	–	77.0694
Claw II heights
External base	10.48	35.2743	7.44	24.1402	8.53	24.7893	12.57	37.1893	7.69	21.6437	9.16	25.255	9.05	28.785	11.82	31.5368	11.18	35.6278	7.93	23.7141	8.32	25.9513	9.59	29.3631	9.82	31.2639	8.02	27.3347	7.65	24.7813	7.7	25.7095	10.4	30.8972	7.16	24.3041	9.49	29.7213	10.5	30.7557	7.58	23.0676	9.24	27.1525	8.25	28.7356	9.84	32.5612	8.9
External primary branch	14.89	50.1178	13.22	42.8942	15.52	45.1032	16.19	47.8994	12.96	36.4762	17.85	49.2142	15.36	48.855	15.89	42.3959	13.92	44.3595	13.06	39.055	15.92	49.6569	15.9	48.6834	14.83	47.2143	14.07	47.955	13.33	43.1811	15.15	50.5843	16.8	49.9109	13.69	46.4698	15.23	47.6981	14.67	42.9701	12.75	38.801	17.55	51.5721	12.81	44.6186	15.68	51.8862	17.01
External secondary branch	7.97	26.826	5.46	17.7158	7.23	21.0113	8.65	25.5917	7.08	19.9268	6.69	18.445	7.51	23.8868	9.39	25.0534	7.06	22.4984	6.6	19.7368	6.05	18.8709	7.99	24.4642	8.63	27.4753	6.85	23.347	6.33	20.5053			9.08	26.9756	7.41	25.1527	9.96	31.1932	9.92	29.0568	6.98	21.2416	10.02	29.4446	5.25	18.2863	9.28	30.7081	7.58
External base/primary branch (cct)	70.3828	–	56.2784	–	54.9613	–	77.6405	–	59.3364	–	51.3165	–	58.9193	–	74.3864	–	80.3161	–	60.7198	–	52.2613	–	60.3145	–	66.2171	–	57.0007	–	57.3893	–	50.8251	–	61.9048	–	52.3009	–	62.3112	–	71.5746	–	59.451	–	52.6496	–	64.4028	–	62.7551	–	52.3222
Internal base	5.87	19.7577	5.28	17.1317	8.91	25.8936	7.1	21.0059	4.47	12.5809	6.96	19.1894	6.1	19.402	8.28	22.0918	5.56	17.7183	5.87	17.5538	6.56	20.4616	6.72	20.5756	8.41	26.7749	7.06	24.0627	6.17	19.987	5.51	18.3973	7.03	20.8853	5.5	18.6694	6.57	20.5763	8.12	23.7844	6.13	18.6549	8.8	25.8595	5.45	18.9829	6.67	22.0715	6.54
Internal primary branch	9.18	30.8987	8.08	26.2167	10.09	29.3229	10.36	30.6509	8.07	22.7132	9.9	27.2953	8.91	28.3397	8.98	23.9594	8.18	26.0676	6.71	20.0658	8.94	27.8852	8.61	26.3625	11.51	36.6444	9.89	33.7082	7.77	25.1701	8.05	26.8781	8.75	25.9952	8.81	29.905	9.43	29.5334	11.43	33.4798	8.74	26.5977	10.97	32.2363	7.48	26.0536	9.03	29.8809	10.6
Internal secondary branch	6.87	23.1235	5.87	19.0461	8.46	24.5859	8.43	24.9408	6.36	17.9004	6.98	19.2446	5.89	18.7341	7.76	20.7044	5.96	18.993	6.54	19.5574	7.56	23.5808	6.26	19.1672	8.22	26.17	7.54	25.6987	7.62	24.6842	6.59	22.0033	8.12	24.1236	6.74	22.8785	8.12	25.4306	8.57	25.1025	6.84	20.8156	8.19	24.067	6.62	23.0582	6.67	22.0715	7.75
Internal base/primary branch (cct)	63.9434	–	65.3465	–	88.3053	–	68.5328	–	55.3903	–	70.303	–	68.4624	–	92.2049	–	67.9707	–	87.4814	–	73.3781	–	78.0488	–	73.0669	–	71.3852	–	79.408	–	68.4472	–	80.3429	–	62.4291	–	69.6713	–	71.0411	–	70.1373	–	80.2188	–	72.861	–	73.8649	–	61.6981
Claw III heights
External base	10.54	35.4763	8.77	28.4555	10.03	29.1485	12.55	37.1302	7.8	21.9533	9.56	26.3579	8.9	28.3079	12.2	32.5507	9.77	31.1345	8	23.9234	8.94	27.8852	11.12	34.0478	10.68	34.0019	8.71	29.6864	7.65	24.7813	8.89	29.6828	11.39	33.8384	7.57	25.6959	9.03	28.2806	10.43	30.5507	9.16	27.8758	10.68	31.3841	8.33	29.0143	9.76	32.2965	10.38
External primary branch	12.99	43.7227	15.13	49.0915	17.69	51.4095	17.46	51.6568	14.53	40.895	18.8	51.8335	15.7	49.9364	19.08	50.9072	15.77	50.2549	13.27	39.683	18	56.1447	15.45	47.3056	15.26	48.5833	14.45	49.2502			14.66	48.9482	16.97	50.4159	14.58	49.4908	16.67	52.208	16.16	47.3345	14.62	44.4918	14.85	43.638	13.23	46.0815	16.321	54.0073	17.84
External secondary branch	5.79	19.4884	8.68	28.1635			10.11	29.9112	7.86	22.1222	7.17	19.7684	8.4	26.7176	10.33	27.5614			7.67	22.9366	6.71	20.9295	8.55	26.1788	8.95	28.4941	6.19	21.0975	6.78	21.9631			11.07	32.8877	7.85	26.6463	6.91	21.6411	9.86	28.8811	7.87	23.9501	8.12	23.8613			7.38	24.4209	5.71
External base/primary branch (cct)	81.1393	–	57.9643	–	56.6987	–	71.8786	–	53.682	–	50.8511	–	56.6879	–	63.9413	–	61.9531	–	60.2864	–	49.6667	–	71.9741	–	69.9869	–	60.2768	–		–	60.6412	–	67.1184	–	51.9204	–	54.1692	–	64.5421	–	62.6539	–	71.9192	–	62.963	–	59.8003	–	58.1839
Internal base	4.72	15.8869	5.87	19.0461	8.43	24.4987	8.87	26.2426	5.8	16.3242	7.32	20.182	6.27	19.9427			6.17	19.6622	5.6	16.7464	7.29	22.7386	6.89	21.0961	7.44	23.6867	5.89	20.075	6.77	21.9307	6.09	20.3339	8.72	25.9061	5.03	17.074	7.62	23.8647	7.67	22.4663	6.35	19.3244	8.14	23.9201	7.07	24.6256	6.45	21.3435	6.69
Internal primary branch	9.12	30.6967	8.7	28.2284	11.43	33.2171	10.56	31.2426	9.15	25.7529	10.66	29.3907	8.66	27.5445			9.07	28.9038	7.22	21.5909	9.67	30.1622	9.91	30.3429	9.98	31.7733	7.24	24.6762	8.15	26.401	8.04	26.8447	8.88	26.3815	9.57	32.4847	9.69	30.3476	10.68	31.283	7.84	23.8588	10.07	29.5915	8.31	28.9446	10.46	34.6128	10.31
Internal secondary branch	7.84	26.3884	6.29	20.4088	7.46	21.6797	8.33	24.645	7.54	21.2215	7.49	20.6507	6.88	21.883					6.61	19.7667	7.69	23.9863	7.89	24.158	8.24	26.2337	6.81	23.2106	7.77	25.1701	7.54	25.1753	8.2	24.3613	6.54	22.1996	8.62	26.9966	9.02	26.4206	7.55	22.9763	9.95	29.2389			6.6	21.8398	8.51
Internal base/primary branch (cct)	51.7544	–	67.4713	–	73.7533	–	83.9962	–	63.388	–	68.6679	–	72.4018	–		–	68.0265	–	77.5623	–	75.3878	–	69.5257	–	74.5491	–	81.3536	–	83.0675	–	75.7463	–	98.1982	–	52.5601	–	78.6378	–	71.8165	–	80.9949	–	80.8342	–	85.0782	–	61.6635	–	64.8885
Claw IV heights
Anterior base	6.15	20.7001	5.46	17.7158	7.7	22.3772	7.85	23.2249	7.25	20.4053	8.26	22.7736	6.66	21.1832	8.84	23.5859	6.56	20.905	5.66	16.9258	8.53	26.6064	7.12	21.8004	7.19	22.8908	7.65	26.0736	6.96	22.5462	7.28	24.3072	7.28	21.628			7.99	25.0235	8.64	25.3076	7.26	22.0937	7.52	22.0981	7.07	24.6256	7.1	23.4944	8.39
Anterior primary branch	9.57	32.2114	8.91	28.9098	10.29	29.9041	10.36	30.6509	10.05	28.286	10.44	28.7841	8.56	27.2265	9.51	25.3735	9.03	28.7763	7.3	21.8301	10.55	32.907	9.19	28.1384	12.06	38.3954	8.78	29.925	8.21	26.5954	10.54	35.192	9.76	28.9958			10.8	33.824	11.69	34.2414	10.57	32.1668	11.19	32.8828	8.66	30.1637	8.94	29.5831	11.15
Anterior secondary branch	7.44	25.0421	6.23	20.2141	8.8	25.574	9.32	27.574	8	22.5162	8.33	22.9666	6.49	20.6425	7.63	20.3575	6.86	21.8611	6.56	19.6172	9.85	30.7236	8.99	27.526	6.42	20.4394	8.58	29.2434	7.84	25.3968	8.02	26.778	6.46	19.1919			8.71	27.2784	9.36	27.4165	6.38	19.4157	8.5	24.978	7.33	25.5312	7.74	25.6122	9.89
Anterior base/primary branch (cct)	64.2633	–	61.2795	–	74.8299	–	75.7722	–	72.1393	–	79.1188	–	77.8037	–	92.9548	–	72.6467	–	77.5342	–	80.8531	–	77.4755	–	59.6186	–	87.1298	–	84.7747	–	69.0702	–	74.5902	–		–	73.9815	–	73.9093	–	68.685	–	67.2029	–	81.6397	–	79.4183	–	75.2466
Posterior base	10.33	34.7694	7.11	23.0694	7.94	23.0747	11.55	34.1716	9.04	25.4433	12.99	35.8147	9.51	30.2481	10.23	27.2946	10.27	32.7279	7.7	23.0263	8.95	27.9164	11.46	35.0888	10.27	32.6966	9.04	30.8112	8.08	26.1743	8.8	29.3823	10.54	31.3131			11.09	34.7322	10.29	30.1406	8.83	26.8716	10.81	31.7661	8.72	30.3727	9.63	31.8663	12.06
Posterior primary branch	16.95	57.0515	16.93	54.9319	19.71	57.2799	18.77	55.5325	16.69	46.9744	20.41	56.2724	17.41	55.3753	20.05	53.4952	17.58	56.0229	14.53	43.451	18.48	57.6419	19.45	59.553	18.59	59.185	16.91	57.6346	15.27	49.4655	16.38	54.6912	18.29	54.3375			18.34	57.4381	17.67	51.7575	17.77	54.0779	19.83	58.2721	16.23	56.5308	17.42	57.6439	17.12
Posterior secondary branch			7.16	23.2317	7.61	22.1157	8.43	24.9408	7.17	20.1801	8.63	23.7938	6.91	21.9784	6.47	17.2625	5.99	19.0886	6.39	19.1089	8.81	27.4797	7.77	23.7906	10.22	32.5374	7.61	25.9373	4.61	14.9336	6.55	21.8698	7.39	21.9548			8	25.0548	7.56	22.1441	7.97	24.2544	7.65	22.4802	6.93	24.1379	7.65	25.3144	7.29
Posterior base/primary branch (cct)	60.944	–	41.9965	–	40.2841	–	61.5344	–	54.1642	–	63.6453	–	54.6238	–	51.0224	–	58.4187	–	52.9938	–	48.4307	–	58.9203	–	55.2448	–	53.4595	–	52.9142	–	53.7241	–	57.6271	–		–	60.4689	–	58.2343	–	49.6905	–	54.5134	–	53.7277	–	55.2813	–	70.4439
[truncated: 81 more columns]

## Sheet: Egg
CHARACTER	1	2	3	4	5	6	7	8	9	10	11	12	13	14	15	16	17	18	19	20	21	22	23	24	25	26	27	28	29	30		CHARACTER	N	RANGE			MEAN	SD
Diameter of egg without processes	80.55																															Diameter of egg without processes	1	80.55	–	80.55	80.55	?
Diameter of egg with processes	92.37																															Diameter of egg with processes	1	92.37	–	92.37	92.37	?
Process height	5.9	7.19	6.17	5.33	3.8	4.83	5.2	8.08	7.93	7.37	6.78	6.69	5.7	4.44	4																	Process height	45	3.47	–	11.44	6.206	1.68606
	4.51	7.04	5.28	5.84	5.41	4.89	4.7	5.78	8.07	11.44	10.64	6.27	7.46	3.47	7.1																	Process base width	45	1.86	–	6.97	4.59	1.19581
	5.61	3.99	4.45	5.23	3.87	5.31	6.37	6.23	7.04	6.97	8.41	8.16	7.78	6.51	6.03																	Process base/height ratio	45	0.320942	–	1.49373	0.784775	0.286386
Process base width	5.25	5.54	4.51	6.97	2.48	5.64	3.79	4.98	3.5	5.15	6.55	6.13	5.25	5.94	2.26																	Terminal disc width	0		?		?	?
	5.52	2.73	3.74	4.15	5.57	3.68	4.21	1.86	2.59	5.12	4.98	5.33	4.61	3.96	5.4																	Distance between processes	0		?		?	?
	6.16	5.96	5.49	3.69	3.44	4.1	3.49	5.93	3.96	5.64	4.23	4.86	4.61	3.9	3.7																	Number of processes on the egg circumference	0		?		?	?
Process base/height ratio	0.889831	0.770515	0.730956	1.30769	0.652632	1.1677	0.728846	0.616337	0.441362	0.698779	0.966077	0.916293	0.921053	1.33784	0.565
	1.22395	0.387784	0.708333	0.710616	1.02957	0.752556	0.895745	0.321799	0.320942	0.447552	0.468045	0.85008	0.617962	1.14121	0.760563
	1.09804	1.49373	1.23371	0.705545	0.888889	0.772128	0.547881	0.951846	0.5625	0.809182	0.502973	0.595588	0.592545	0.599078	0.613599
Terminal disc width
Distance between processes
Number of processes on the egg circumference
