# Supplementary material for: Homology of the head sensory structures between Heterotardigrada and Eutardigrada supported in a new species of water bear (Ramazzottiidae: Ramazzottius)
Source: Zoological Lett. 2023 Nov 27;9:22. doi: 10.1186/s40851-023-00221-w (PMC10680360; doi:10.1186/s40851-023-00221-w)
Supplement: Supplementary file 5 — Additional file 5: Supplementary Data 2. GenBank accession numbers of the COI sequences used for the COI phylogenetic analysis of this study (see Fig. 8). [file 40851_2023_221_MOESM5_ESM.xlsx]

## Sheet: List for 18S+28S+COI
	18S	28S	COI	References
Ramazzottius groenlandensis sp. nov.	OR600266	OR600265	OR596527	This study
Ramazzottius oberhaeuseri s.s.	MG573241	MG573242	MG573244	Stec et al. (2018)
Ramazzottius aff. oberhaeuseri 1 (species 8)	FJ435727	FJ435769	FJ435800	Guil & Giribet (2012)
Ramazzottius aff. oberhaeuseri 2 (species 8)	FJ435728	FJ435768	FJ435799	Guil & Giribet (2012)
Ramazzottius subanomalus	MF001997	MF001998	MF001999	Stec et al. (2017)
Ramazzottius varieornatus	BDGG01000030	BDGG01000017	AP017609	Hashimoto et al. (2016)
Cryoconicus antiarktos 1	MK879537	-	MK879525	Guidetti et al. (2019)
Cryoconicus antiarktos 2	MK879538	-	MK879526	Guidetti et al. (2019)
Cryoconicus kaczmareki 1	MG432796	MG432797	MG432801	Zawierucha et al. (2018)
Cryoconicus kaczmareki 2	MG432796	MG432797	MG432802	Zawierucha et al. (2019)
Hebesuncus ryani	MK879541	-	MK879533	Guidetti et al. (2019)
Hypsibius convergens	FJ435726	FJ435771	FJ435798	Guil & Giribet (2012)

## Sheet: References
Reference
1	Stec D, Morek W, Gąsiorek P, Michalczyk Ł. Unmasking hidden species diversity within the Ramazzottius oberhaeuseri complex, with an integrative redescription of the nominal species for the family Ramazzottiidae (Tardigrada: Eutardigrada: Parachela). Syst Biodivers. 2018;16(4):357-76.
2	Guil N, Giribet G. A comprehensive molecular phylogeny of tardigrades—adding genes and taxa to a poorly resolved phylum‐level phylogeny. Cladistics. 2012;28(1):21-49.
3	Stec D, Zawierucha K, Michalczyk Ł. An integrative description of Ramazzottius subanomalus (Biserov, 1985 (Tardigrada) from Poland. Zootaxa. 2017;4300(3):403–20-–20.
4	Hashimoto T, Horikawa DD, Saito Y, Kuwahara H, Kozuka-Hata H, Shin T, et al. Extremotolerant tardigrade genome and improved radiotolerance of human cultured cells by tardigrade-unique protein. Nat Comm. 2016;7(1):1-14.
5	Guidetti R, Massa E, Bertolani R, Rebecchi L, Cesari M. Increasing knowledge of Antarctic biodiversity: new endemic taxa of tardigrades (Eutardigrada; Ramazzottiidae) and their evolutionary relationships. Syst Biodivers. 2019;17(6):573-93.
6	Zawierucha K, Stec D, Lachowska-Cierlik D, Takeuchi N, Li Z, Michalczyk Ł. High mitochondrial diversity in a new water bear species (Tardigrada: Eutardigrada) from mountain glaciers in central Asia, with the erection of a new genus Cryoconicus. Annales Zoologici. 2018;68(1):179-201.
