# Supplementary material for: Homology of the head sensory structures between Heterotardigrada and Eutardigrada supported in a new species of water bear (Ramazzottiidae: Ramazzottius)
Source: Zoological Lett. 2023 Nov 27;9:22. doi: 10.1186/s40851-023-00221-w (PMC10680360; doi:10.1186/s40851-023-00221-w)
Supplement: Supplementary file 6 — Additional file 6: Supplementary Data 3. Pairwise genetic distances of COI, 18S, and 28S, and ASAP result. [file 40851_2023_221_MOESM6_ESM.xlsx]

## Sheet: COI list
	Accession number of COI	References
Ramazzottius_groenlandensis sp. nov.	OR596527	This study
Ramazzottius aff. oberhaeuseri 1 DS-2018 strain CH.001_sc cytochrome oxidase subunit I (COI) gene, partial cds; mitochondrial	MG573258	Stec et al. (2018)
Ramazzottius aff. oberhaeuseri 1 DS-2018 strain DE.002 cytochrome oxidase subunit I (COI) gene, partial cds; mitochondrial	MG573257	Stec et al. (2018)
Ramazzottius aff. oberhaeuseri 1 DS-2018 strain PL.140 haplotype 1 cytochrome oxidase subunit I (COI) gene, partial cds; mitochondrial	MG573248	Stec et al. (2018)
Ramazzottius aff. oberhaeuseri 1 DS-2018 strain PL.140 haplotype 2 cytochrome oxidase subunit I (COI) gene, partial cds; mitochondrial	MG573249	Stec et al. (2018)
Ramazzottius aff. oberhaeuseri 1 DS-2018 strain PL.141 cytochrome oxidase subunit I (COI) gene, partial cds; mitochondrial	MG573247	Stec et al. (2018)
Ramazzottius aff. oberhaeuseri 3 DS-2018 strain PL.023 cytochrome oxidase subunit I (COI) gene, partial cds; mitochondrial	MG573253	Stec et al. (2018)
Ramazzottius aff. oberhaeuseri 4 DS-2018 strain PL.028 haplotype 1 cytochrome oxidase subunit I (COI) gene, partial cds; mitochondrial	MG573250	Stec et al. (2018)
Ramazzottius aff. oberhaeuseri 4 DS-2018 strain PL.028 haplotype 2 cytochrome oxidase subunit I (COI) gene, partial cds; mitochondrial	MG573251	Stec et al. (2018)
Ramazzottius aff. oberhaeuseri 4 DS-2018 strain PL.028 haplotype 3 cytochrome oxidase subunit I (COI) gene, partial cds; mitochondrial	MG573252	Stec et al. (2018)
Ramazzottius aff. oberhaeuseri 5 DS-2018 strain CH.001 haplotype 1 cytochrome oxidase subunit I (COI) gene, partial cds; mitochondrial	MG573259	Stec et al. (2018)
Ramazzottius aff. oberhaeuseri 5 DS-2018 strain CH.001 haplotype 2 cytochrome oxidase subunit I (COI) gene, partial cds; mitochondrial	MG573260	Stec et al. (2018)
Ramazzottius aff. oberhaeuseri 5 DS-2018 strain FR.011 haplotype 1 cytochrome oxidase subunit I (COI) gene, partial cds; mitochondrial	MG573254	Stec et al. (2018)
Ramazzottius aff. oberhaeuseri 5 DS-2018 strain FR.011 haplotype 2 cytochrome oxidase subunit I (COI) gene, partial cds; mitochondrial	MG573255	Stec et al. (2018)
Ramazzottius aff. oberhaeuseri 5 DS-2018 strain FR.011 haplotype 3 cytochrome oxidase subunit I (COI) gene, partial cds; mitochondrial	MG573256	Stec et al. (2018)
Ramazzottius aff. oberhaeuseri 7 DS-2018 strain PT.010 haplotype 1 cytochrome oxidase subunit I (COI) gene, partial cds; mitochondrial	MG573245	Stec et al. (2018)
Ramazzottius aff. oberhaeuseri 7 DS-2018 strain PT.010 haplotype 2 cytochrome oxidase subunit I (COI) gene, partial cds; mitochondrial	MG573246	Stec et al. (2018)
Ramazzottius cf. oberhaeuseri isolate Rama1 cytochrome oxidase subunit I (COI) gene, partial cds; mitochondrial	EU251382	Faurby et al. (2008)
Ramazzottius cf. oberhaeuseri isolate Rama2 cytochrome oxidase subunit I (COI) gene, partial cds; mitochondrial	EU251379	Faurby et al. (2008)
Ramazzottius cf. oberhaeuseri isolate Rama3 cytochrome oxidase subunit I (COI) gene, partial cds; mitochondrial	EU251380	Faurby et al. (2008)
Ramazzottius cf. oberhaeuseri isolate Rama4 cytochrome oxidase subunit I (COI) gene, partial cds; mitochondrial	EU251381	Faurby et al. (2008)
Ramazzottius kretschmanni isolate C4322_T1 cytochrome c oxidase subunit I (COX1) gene, partial cds; mitochondrial	OM370801	Guidetti et al. (2019)
Ramazzottius kretschmanni isolate C4322_T2 cytochrome c oxidase subunit I (COX1) gene, partial cds; mitochondrial	OM370802	Guidetti et al. (2019)
Ramazzottius kretschmanni isolate C4322_T3 cytochrome c oxidase subunit I (COX1) gene, partial cds; mitochondrial	OM370803	Guidetti et al. (2019)
Ramazzottius kretschmanni isolate C4322_T4 cytochrome c oxidase subunit I (COX1) gene, partial cds; mitochondrial	OM370804	Guidetti et al. (2019)
Ramazzottius oberhaeuseri isolate F6369 cytochrome c oxidase subunit I (CO1) gene, partial cds; mitochondrial	KC146116	Adams et al. (2013)
Ramazzottius oberhaeuseri isolate F6370 cytochrome c oxidase subunit I (CO1) gene, partial cds; mitochondrial	KC146117	Adams et al. (2013)
Ramazzottius oberhaeuseri isolate F6374 cytochrome c oxidase subunit I (CO1) gene, partial cds; mitochondrial	KC146118	Adams et al. (2013)
Ramazzottius oberhaeuseri isolate Tar398 cytochrome oxidase subunit I (COI) gene, partial cds; mitochondrial	FJ435799	Guil & Giribet (2012)
Ramazzottius oberhaeuseri isolate Tar400 cytochrome oxidase subunit I (COI) gene, partial cds; mitochondrial	FJ435800	Guil & Giribet (2012)
Ramazzottius oberhaeuseri strain FR.124 cytochrome oxidase subunit I (COI) gene, partial cds; mitochondrial	MG573244	Stec et al. (2018)
Ramazzottius oberhaeuseri voucher DT209 cytochrome c oxidase subunit I (COX1) gene, partial cds; mitochondrial	OP013278	Tumanov et al. (2022)
Ramazzottius oberhaeuseri voucher DT211 cytochrome c oxidase subunit I (COX1) gene, partial cds; mitochondrial	OP013279	Tumanov et al. (2022)
Ramazzottius oberhaeuseri voucher DT212 cytochrome c oxidase subunit I (COX1) gene, partial cds; mitochondrial	OP013280	Tumanov et al. (2022)
Ramazzottius oberhaeuseri voucher DT213 cytochrome c oxidase subunit I (COX1) gene, partial cds; mitochondrial	OP013282	Tumanov et al. (2022)
Ramazzottius oberhaeuseri voucher DT214 cytochrome c oxidase subunit I (COX1) gene, partial cds; mitochondrial	OP013281	Tumanov et al. (2022)
Ramazzottius rupeus cytochrome oxidase subunit I gene, partial cds; mitochondrial	MG432810	Zawierucha et al. (2018)
Ramazzottius sp. A MV2020 isolate S62.Ram.1 cytochrome c oxidase subunit I (COX1) gene, partial cds; mitochondrial	MW306835	Vecchi et al. (2022)
Ramazzottius sp. A MV2020 isolate S62.Ram.2 cytochrome c oxidase subunit I (COX1) gene, partial cds; mitochondrial	MW306836	Vecchi et al. (2022)
Ramazzottius sp. A MV2020 isolate S66.Ram.1 cytochrome c oxidase subunit I (COX1) gene, partial cds; mitochondrial	MW306833	Vecchi et al. (2022)
Ramazzottius sp. A MV2020 isolate S66.Ram.2 cytochrome c oxidase subunit I (COX1) gene, partial cds; mitochondrial	MW306834	Vecchi et al. (2022)
Ramazzottius sp. A MV2020 isolate S67.Ram.1 cytochrome c oxidase subunit I (COX1) gene, partial cds; mitochondrial	MW306832	Vecchi et al. (2022)
Ramazzottius sp. AT.002 cytochrome oxidase subunit I gene, partial cds; mitochondrial	MG432811	Zawierucha et al. (2018)
Ramazzottius sp. B MV2020 isolate S132.Ram.1 cytochrome c oxidase subunit I (COX1) gene, partial cds; mitochondrial	MW306837	Vecchi et al. (2022)
Ramazzottius sp. B MV2020 isolate S132.Ram.2 cytochrome c oxidase subunit I (COX1) gene, partial cds; mitochondrial	MW306838	Vecchi et al. (2022)
Ramazzottius sp. B MV2020 isolate S49.Ram.1 cytochrome c oxidase subunit I (COX1) gene, partial cds; mitochondrial	MW306839	Vecchi et al. (2022)
Ramazzottius sp. B MV2020 isolate S49.Ram.2 cytochrome c oxidase subunit I (COX1) gene, partial cds; mitochondrial	MW306840	Vecchi et al. (2022)
Ramazzottius sp. B MV2020 isolate S67.Ram.2 cytochrome c oxidase subunit I (COX1) gene, partial cds; mitochondrial	MW306841	Vecchi et al. (2022)
Ramazzottius sp. DE.002 cytochrome oxidase subunit I gene, partial cds; mitochondrial	MG432812	Zawierucha et al. (2018)
Ramazzottius subanomalus cytochrome oxidase subunit I (COI) gene, partial cds; mitochondrial	MF001999	Stec et al. (2017)
Ramazzottius varieornatus cytochrome oxidase subunit I gene, partial cds; mitochondrial	MG432813	Zawierucha et al. (2018)
Ramazzottius varieornatus mitochondrial DNA, complete genome, strain: YOKOZUNA-1	AP017609	Hashimoto et al. (2016)
Ramazzottius varieornatus mitochondrial DNA, complete genome, strain: YOKOZUNA-1	NC031407	Hashimoto et al. (2016)

## Sheet: References
1	Stec D, Morek W, Gąsiorek P, Michalczyk Ł. Unmasking hidden species diversity within the Ramazzottius oberhaeuseri complex, with an integrative redescription of the nominal species for the family Ramazzottiidae (Tardigrada: Eutardigrada: Parachela). Syst Biodivers. 2018;16(4):357-76.
2	Faurby S, Jönsson KI, Rebecchi L, Funch P. Variation in anhydrobiotic survival of two eutardigrade morphospecies: a story of cryptic species and their dispersal. Journal of Zoology. 2008;275(2):139-45.
3	Guidetti R, Massa E, Bertolani R, Rebecchi L, Cesari M. Increasing knowledge of Antarctic biodiversity: new endemic taxa of tardigrades (Eutardigrada; Ramazzottiidae) and their evolutionary relationships. Syst Biodivers. 2019;17(6):573-93.
4	Adams,B.J., Whiting,J., Heward,J., Burk,T., Garland,K., Davie,T., Johanson,C., et al. Unpublished
5	Guil N, Giribet G. A comprehensive molecular phylogeny of tardigrades—adding genes and taxa to a poorly resolved phylum‐level phylogeny. Cladistics. 2012;28(1):21-49.
6	Tumanov D, Androsova E, Avdeeva G, Leontev A. First faunistic investigation of semiterrestrial tardigrade fauna of North-West Russia using the method of DNA barcoding. Invertebrate Zoology. 2022;19(4):452-74.
7	Zawierucha K, Stec D, Lachowska-Cierlik D, Takeuchi N, Li Z, Michalczyk Ł. High mitochondrial diversity in a new water bear species (Tardigrada: Eutardigrada) from mountain glaciers in central Asia, with the erection of a new genus Cryoconicus. Annales Zoologici. 2018;68(1):179-201.
8	Vecchi M, Ferrari C, Stec D, Calhim S. Desiccation risk favours prevalence and diversity of tardigrade communities and influences their trophic structure in alpine ephemeral rock pools. Hydrobiologia. 2022;849:1995-2007.
9	Stec D, Zawierucha K, Michalczyk Ł. An integrative description of Ramazzottius subanomalus (Biserov, 1985) (Tardigrada) from Poland. Zootaxa. 2017;4300(3):403–20.
10	Hashimoto T, Horikawa DD, Saito Y, Kuwahara H, Kozuka-Hata H, Shin T, et al. Extremotolerant tardigrade genome and improved radiotolerance of human cultured cells by tardigrade-unique protein. Nat Comm. 2016;7:12808.
