# Supplementary material for: Homology of the head sensory structures between Heterotardigrada and Eutardigrada supported in a new species of water bear (Ramazzottiidae: Ramazzottius)
Source: Zoological Lett. 2023 Nov 27;9:22. doi: 10.1186/s40851-023-00221-w (PMC10680360; doi:10.1186/s40851-023-00221-w)
Supplement: Supplementary file 7 — Additional file 7: Supplementary Data 4. Raw measurement data of Ramazzottius groenlandensis sp. nov. [file 40851_2023_221_MOESM7_ESM.xlsx]

## Sheet: COI p-distance
	Ramazzottius_groenlandensis	EU251380_Ramazzottius_cf_oberhaeuseri_sp1	EU251381_Ramazzottius_cf_oberhaeuseri_sp2	EU251382_Ramazzottius_cf_oberhaeuseri_sp2	EU251379_Ramazzottius_cf_oberhaeuseri_sp1	MF001999_Ramazzottius_subanomalus	MG432813_Ramazzottius_varieornatus	AP017609_Ramazzottius_varieornatus	MG432812_Ramazzottius_sp1_DE002	MG432810_Ramazzottius_rupeus	FJ435799_Ramazzottius_cf_oberhaeuseri_sp8_Tar398	MG573244_Ramazzottius_oberhaeuseri_ss	FJ435800_Ramazzottius_cf_oberhaeuseri_sp8_Tar400	MG432811_Ramazzottius_sp_AT_Zawierucha2018	MG573245_Ramazzottius_aff_oberhaeuseri_sp7_PT010	MG573246_Ramazzottius_aff_oberhaeuseri_sp7_PT010	MG573250_Ramazzottius_aff_oberhaeuseri_sp4_PL028	MG573251_Ramazzottius_aff_oberhaeuseri_sp4_PL028	MW306832_Ramazzottius_sp_MV2020_Vecchi2022	MW306836_Ramazzottius_sp_MV2020_Vecchi2022	MW306835_Ramazzottius_sp_MV2020_Vecchi2022	MW306834_Ramazzottius_sp_MV2020_Vecchi2022	MW306841_Ramazzottius_sp_MV2020_Vecchi2022	MW306837_Ramazzottius_sp_MV2020_Vecchi2022	MG573252_Ramazzottius_aff_oberhaeuseri_sp4	MG573254_Ramazzottius_aff_oberhaeuseri_sp5	MG573255_Ramazzottius_aff_oberhaeuseri_sp5	MG573256_Ramazzottius_aff_oberhaeuseri_sp5	MW306840_Ramazzottius_sp_Vecchi2022	MG573253_Ramazzottius_aff_oberhaeuseri_sp3	MG573247_Ramazzottius_aff_oberhaeuseri_sp1	MG573248_Ramazzottius_aff_oberhaeuseri_sp1	MG573249_Ramazzottius_aff_oberhaeuseri_sp1	MG573257_Ramazzottius_aff_oberhaeuseri_sp1	MW306839_Ramazzottius_sp_Vecchi2022	OM370801_Ramazzottius_kretschmanni	OM370802_Ramazzottius_kretschmanni	OM370803_Ramazzottius_kretschmanni	OM370804_Ramazzottius_kretschmanni	MG573258_Ramazzottius_aff_oberhaeuseri_sp5	MG573259_Ramazzottius_aff_oberhaeuseri_sp5	MG573260_Ramazzottius_aff_oberhaeuseri_sp5	MW306838_Ramazzottius_sp_Vecchi2022	MW306833_Ramazzottius_sp_Vecchi2022	NC031407_Ramazzottius_varieornatus	OP013278_Ramazzottius_oberhaeuseri_DT209	OP013279_Ramazzottius_oberhaeuseri_DT211	OP013280_Ramazzottius_oberhaeuseri_DT212	OP013281_Ramazzottius_oberhaeuseri_DT214
Ramazzottius_groenlandensis
EU251380_Ramazzottius_cf_oberhaeuseri_sp1	0.151786
EU251381_Ramazzottius_cf_oberhaeuseri_sp2	0.00223214	0.149554
EU251382_Ramazzottius_cf_oberhaeuseri_sp2	0.00223214	0.151786	0.00446429
EU251379_Ramazzottius_cf_oberhaeuseri_sp1	0.151786	0	0.149554	0.151786
MF001999_Ramazzottius_subanomalus	0.214286	0.207589	0.212054	0.212054	0.207589
MG432813_Ramazzottius_varieornatus	0.198661	0.203125	0.196429	0.198661	0.203125	0.207589
AP017609_Ramazzottius_varieornatus	0.198661	0.203125	0.196429	0.198661	0.203125	0.207589	0
MG432812_Ramazzottius_sp1_DE002	0.151786	0	0.149554	0.151786	0	0.207589	0.203125	0.203125
MG432810_Ramazzottius_rupeus	0	0.151786	0.00223214	0.00223214	0.151786	0.214286	0.198661	0.198661	0.151786
FJ435799_Ramazzottius_cf_oberhaeuseri_sp8_Tar398	0.200893	0.194196	0.203125	0.200893	0.194196	0.214286	0.216518	0.216518	0.194196	0.200893
MG573244_Ramazzottius_oberhaeuseri_ss	0.176339	0.200893	0.178571	0.176339	0.200893	0.21875	0.227679	0.227679	0.200893	0.176339	0.209821
FJ435800_Ramazzottius_cf_oberhaeuseri_sp8_Tar400	0.196429	0.194196	0.198661	0.196429	0.194196	0.209821	0.223214	0.223214	0.194196	0.196429	0.0334821	0.209821
MG432811_Ramazzottius_sp_AT_Zawierucha2018	0.151786	0	0.149554	0.151786	0	0.207589	0.203125	0.203125	0	0.151786	0.194196	0.200893	0.194196
MG573245_Ramazzottius_aff_oberhaeuseri_sp7_PT010	0.152125	0.190157	0.154362	0.152125	0.190157	0.219239	0.210291	0.210291	0.190157	0.152125	0.181208	0.190157	0.170022	0.190157
MG573246_Ramazzottius_aff_oberhaeuseri_sp7_PT010	0.1566	0.190157	0.158837	0.1566	0.190157	0.212528	0.210291	0.210291	0.190157	0.1566	0.183445	0.190157	0.17226	0.190157	0.0111857
MG573250_Ramazzottius_aff_oberhaeuseri_sp4_PL028	0.178571	0.194196	0.176339	0.178571	0.194196	0.189732	0.191964	0.191964	0.194196	0.178571	0.1875	0.180804	0.196429	0.194196	0.181208	0.183445
MG573251_Ramazzottius_aff_oberhaeuseri_sp4_PL028	0.174107	0.191964	0.171875	0.174107	0.191964	0.191964	0.194196	0.194196	0.191964	0.174107	0.189732	0.176339	0.198661	0.191964	0.181208	0.183445	0.0111607
MW306832_Ramazzottius_sp_MV2020_Vecchi2022	0.173034	0.168539	0.170787	0.170787	0.168539	0.191011	0.2	0.2	0.168539	0.173034	0.177528	0.2	0.173034	0.168539	0.186937	0.189189	0.173034	0.166292
MW306836_Ramazzottius_sp_MV2020_Vecchi2022	0.17226	0.167785	0.170022	0.170022	0.167785	0.190157	0.199105	0.199105	0.167785	0.17226	0.176734	0.199105	0.17226	0.167785	0.188341	0.190583	0.170022	0.163311	0
MW306835_Ramazzottius_sp_MV2020_Vecchi2022	0.17226	0.167785	0.170022	0.170022	0.167785	0.190157	0.199105	0.199105	0.167785	0.17226	0.176734	0.199105	0.17226	0.167785	0.188341	0.190583	0.170022	0.163311	0	0
MW306834_Ramazzottius_sp_MV2020_Vecchi2022	0.173034	0.168539	0.170787	0.170787	0.168539	0.191011	0.2	0.2	0.168539	0.173034	0.177528	0.2	0.173034	0.168539	0.189189	0.191441	0.170787	0.164045	0	0	0
MW306841_Ramazzottius_sp_MV2020_Vecchi2022	0.171171	0.184685	0.173423	0.173423	0.184685	0.195946	0.150901	0.150901	0.184685	0.171171	0.20045	0.182432	0.195946	0.184685	0.176072	0.17833	0.168919	0.166667	0.176871	0.176072	0.176072	0.176871
MW306837_Ramazzottius_sp_MV2020_Vecchi2022	0.180804	0.189732	0.183036	0.183036	0.189732	0.200893	0.160714	0.160714	0.189732	0.180804	0.209821	0.194196	0.207589	0.189732	0.185682	0.187919	0.171875	0.169643	0.179775	0.178971	0.178971	0.179775	0.00900901
MG573252_Ramazzottius_aff_oberhaeuseri_sp4	0.176339	0.191964	0.174107	0.176339	0.191964	0.1875	0.189732	0.189732	0.191964	0.176339	0.185268	0.178571	0.194196	0.191964	0.178971	0.181208	0.00223214	0.00892857	0.170787	0.167785	0.167785	0.168539	0.166667	0.169643
MG573254_Ramazzottius_aff_oberhaeuseri_sp5	0.191964	0.196429	0.189732	0.191964	0.196429	0.200893	0.178571	0.178571	0.196429	0.191964	0.207589	0.194196	0.207589	0.196429	0.183445	0.181208	0.129464	0.131696	0.193258	0.192394	0.192394	0.193258	0.166667	0.174107	0.127232
MG573255_Ramazzottius_aff_oberhaeuseri_sp5	0.1875	0.198661	0.185268	0.185268	0.198661	0.198661	0.178571	0.178571	0.198661	0.1875	0.205357	0.191964	0.205357	0.198661	0.185682	0.183445	0.127232	0.129464	0.186517	0.185682	0.185682	0.186517	0.164414	0.171875	0.125	0.00669643
MG573256_Ramazzottius_aff_oberhaeuseri_sp5	0.191964	0.196429	0.189732	0.191964	0.196429	0.203125	0.176339	0.176339	0.196429	0.191964	0.209821	0.194196	0.209821	0.196429	0.183445	0.181208	0.129464	0.131696	0.193258	0.192394	0.192394	0.193258	0.166667	0.176339	0.127232	0.00223214	0.00892857
MW306840_Ramazzottius_sp_Vecchi2022	0.176734	0.185682	0.178971	0.178971	0.185682	0.196868	0.1566	0.1566	0.185682	0.176734	0.203579	0.190157	0.199105	0.185682	0.181614	0.183857	0.17226	0.170022	0.177928	0.17713	0.17713	0.177928	0	0.00894855	0.170022	0.170022	0.167785	0.17226
MG573253_Ramazzottius_aff_oberhaeuseri_sp3	0.198661	0.198661	0.196429	0.196429	0.198661	0.131696	0.191964	0.191964	0.198661	0.198661	0.191964	0.209821	0.194196	0.198661	0.214765	0.214765	0.160714	0.160714	0.186517	0.185682	0.185682	0.186517	0.191441	0.198661	0.158482	0.174107	0.169643	0.174107	0.194631
MG573247_Ramazzottius_aff_oberhaeuseri_sp1	0.151786	0	0.149554	0.151786	0	0.207589	0.203125	0.203125	0	0.151786	0.194196	0.200893	0.194196	0	0.190157	0.190157	0.194196	0.191964	0.168539	0.167785	0.167785	0.168539	0.184685	0.189732	0.191964	0.196429	0.198661	0.196429	0.185682	0.198661
MG573248_Ramazzottius_aff_oberhaeuseri_sp1	0.154018	0.00446429	0.151786	0.154018	0.00446429	0.205357	0.205357	0.205357	0.00446429	0.154018	0.191964	0.203125	0.191964	0.00446429	0.190157	0.190157	0.194196	0.191964	0.166292	0.165548	0.165548	0.166292	0.182432	0.1875	0.191964	0.196429	0.198661	0.196429	0.183445	0.196429	0.00446429
MG573249_Ramazzottius_aff_oberhaeuseri_sp1	0.151786	0	0.149554	0.151786	0	0.207589	0.203125	0.203125	0	0.151786	0.194196	0.200893	0.194196	0	0.190157	0.190157	0.194196	0.191964	0.168539	0.167785	0.167785	0.168539	0.184685	0.189732	0.191964	0.196429	0.198661	0.196429	0.185682	0.198661	0	0.00446429
MG573257_Ramazzottius_aff_oberhaeuseri_sp1	0.151786	0	0.149554	0.151786	0	0.207589	0.203125	0.203125	0	0.151786	0.194196	0.200893	0.194196	0	0.190157	0.190157	0.194196	0.191964	0.168539	0.167785	0.167785	0.168539	0.184685	0.189732	0.191964	0.196429	0.198661	0.196429	0.185682	0.198661	0	0.00446429	0
MW306839_Ramazzottius_sp_Vecchi2022	0.176734	0.185682	0.178971	0.178971	0.185682	0.199105	0.1566	0.1566	0.185682	0.176734	0.205817	0.187919	0.201342	0.185682	0.179372	0.181614	0.17226	0.170022	0.177928	0.17713	0.17713	0.177928	0	0.00894855	0.170022	0.17226	0.170022	0.17226	0	0.194631	0.185682	0.183445	0.185682	0.185682
OM370801_Ramazzottius_kretschmanni	0.180804	0.189732	0.178571	0.180804	0.189732	0.21875	0.196429	0.196429	0.189732	0.180804	0.183036	0.191964	0.183036	0.189732	0.174497	0.176734	0.176339	0.174107	0.177528	0.178971	0.178971	0.179775	0.171171	0.176339	0.174107	0.189732	0.1875	0.189732	0.174497	0.178571	0.189732	0.191964	0.189732	0.189732	0.174497
OM370802_Ramazzottius_kretschmanni	0.180804	0.189732	0.178571	0.180804	0.189732	0.21875	0.196429	0.196429	0.189732	0.180804	0.183036	0.191964	0.183036	0.189732	0.174497	0.176734	0.176339	0.174107	0.177528	0.178971	0.178971	0.179775	0.171171	0.176339	0.174107	0.189732	0.1875	0.189732	0.174497	0.178571	0.189732	0.191964	0.189732	0.189732	0.174497	0
OM370803_Ramazzottius_kretschmanni	0.178571	0.1875	0.176339	0.178571	0.1875	0.216518	0.196429	0.196429	0.1875	0.178571	0.180804	0.189732	0.180804	0.1875	0.174497	0.176734	0.174107	0.171875	0.179775	0.181208	0.181208	0.182022	0.168919	0.174107	0.171875	0.189732	0.1875	0.189732	0.17226	0.180804	0.1875	0.189732	0.1875	0.1875	0.17226	0.00223214	0.00223214
OM370804_Ramazzottius_kretschmanni	0.180804	0.189732	0.178571	0.180804	0.189732	0.21875	0.196429	0.196429	0.189732	0.180804	0.183036	0.191964	0.183036	0.189732	0.174497	0.176734	0.176339	0.174107	0.177528	0.178971	0.178971	0.179775	0.171171	0.176339	0.174107	0.189732	0.1875	0.189732	0.174497	0.178571	0.189732	0.191964	0.189732	0.189732	0.174497	0	0	0.00223214
MG573258_Ramazzottius_aff_oberhaeuseri_sp5	0.191964	0.194196	0.189732	0.191964	0.194196	0.198661	0.178571	0.178571	0.194196	0.191964	0.205357	0.191964	0.205357	0.194196	0.183445	0.181208	0.127232	0.129464	0.191011	0.190157	0.190157	0.191011	0.164414	0.171875	0.125	0.00223214	0.00892857	0.00446429	0.167785	0.174107	0.194196	0.194196	0.194196	0.194196	0.170022	0.1875	0.1875	0.1875	0.1875
MG573259_Ramazzottius_aff_oberhaeuseri_sp5	0.191964	0.196429	0.189732	0.191964	0.196429	0.200893	0.178571	0.178571	0.196429	0.191964	0.207589	0.194196	0.207589	0.196429	0.183445	0.181208	0.129464	0.131696	0.193258	0.192394	0.192394	0.193258	0.166667	0.174107	0.127232	0	0.00669643	0.00223214	0.170022	0.174107	0.196429	0.196429	0.196429	0.196429	0.17226	0.189732	0.189732	0.189732	0.189732	0.00223214
MG573260_Ramazzottius_aff_oberhaeuseri_sp5	0.152125	0	0.149888	0.152125	0	0.208054	0.203579	0.203579	0	0.152125	0.194631	0.201342	0.194631	0	0.190583	0.190583	0.194631	0.192394	0.168919	0.168161	0.168161	0.168919	0.185102	0.190157	0.192394	0.196868	0.199105	0.196868	0.186099	0.199105	0	0.00447427	0	0	0.186099	0.190157	0.190157	0.187919	0.190157	0.194631	0.196868
MW306838_Ramazzottius_sp_Vecchi2022	0.178571	0.1875	0.180804	0.180804	0.1875	0.203125	0.160714	0.160714	0.1875	0.178571	0.212054	0.191964	0.209821	0.1875	0.183445	0.185682	0.171875	0.167411	0.177528	0.176734	0.176734	0.177528	0.00900901	0.00223214	0.169643	0.176339	0.174107	0.176339	0.0111857	0.196429	0.1875	0.185268	0.1875	0.1875	0.00894855	0.174107	0.174107	0.171875	0.174107	0.174107	0.176339	0.187919
MW306833_Ramazzottius_sp_Vecchi2022	0.170787	0.166292	0.168539	0.168539	0.166292	0.191011	0.197753	0.197753	0.166292	0.170787	0.175281	0.2	0.170787	0.166292	0.186937	0.189189	0.170787	0.164045	0	0	0	0	0.174603	0.177528	0.168539	0.188764	0.182022	0.188764	0.175676	0.18427	0.166292	0.164045	0.166292	0.166292	0.175676	0.177528	0.177528	0.179775	0.177528	0.186517	0.188764	0.166667	0.175281
NC031407_Ramazzottius_varieornatus	0.198661	0.203125	0.196429	0.198661	0.203125	0.207589	0	0	0.203125	0.198661	0.216518	0.227679	0.223214	0.203125	0.210291	0.210291	0.191964	0.194196	0.2	0.199105	0.199105	0.2	0.150901	0.160714	0.189732	0.178571	0.178571	0.176339	0.1566	0.191964	0.203125	0.205357	0.203125	0.203125	0.1566	0.196429	0.196429	0.196429	0.196429	0.178571	0.178571	0.203579	0.160714	0.197753
OP013278_Ramazzottius_oberhaeuseri_DT209	0.169643	0.196429	0.171875	0.169643	0.196429	0.214286	0.220982	0.220982	0.196429	0.169643	0.203125	0.00669643	0.203125	0.196429	0.183445	0.183445	0.174107	0.174107	0.2	0.199105	0.199105	0.2	0.18018	0.191964	0.171875	0.189732	0.1875	0.189732	0.187919	0.205357	0.196429	0.198661	0.196429	0.196429	0.185682	0.1875	0.1875	0.185268	0.1875	0.1875	0.189732	0.196868	0.189732	0.2	0.220982
OP013279_Ramazzottius_oberhaeuseri_DT211	0.169643	0.196429	0.171875	0.169643	0.196429	0.214286	0.220982	0.220982	0.196429	0.169643	0.203125	0.00669643	0.203125	0.196429	0.183445	0.183445	0.174107	0.174107	0.2	0.199105	0.199105	0.2	0.18018	0.191964	0.171875	0.189732	0.1875	0.189732	0.187919	0.205357	0.196429	0.198661	0.196429	0.196429	0.185682	0.1875	0.1875	0.185268	0.1875	0.1875	0.189732	0.196868	0.189732	0.2	0.220982	0
OP013280_Ramazzottius_oberhaeuseri_DT212	0.169643	0.196429	0.171875	0.169643	0.196429	0.214286	0.220982	0.220982	0.196429	0.169643	0.203125	0.00669643	0.203125	0.196429	0.183445	0.183445	0.174107	0.174107	0.2	0.199105	0.199105	0.2	0.18018	0.191964	0.171875	0.189732	0.1875	0.189732	0.187919	0.205357	0.196429	0.198661	0.196429	0.196429	0.185682	0.1875	0.1875	0.185268	0.1875	0.1875	0.189732	0.196868	0.189732	0.2	0.220982	0	0
OP013281_Ramazzottius_oberhaeuseri_DT214	0.169643	0.196429	0.171875	0.169643	0.196429	0.214286	0.220982	0.220982	0.196429	0.169643	0.203125	0.00669643	0.203125	0.196429	0.183445	0.183445	0.174107	0.174107	0.2	0.199105	0.199105	0.2	0.18018	0.191964	0.171875	0.189732	0.1875	0.189732	0.187919	0.205357	0.196429	0.198661	0.196429	0.196429	0.185682	0.1875	0.1875	0.185268	0.1875	0.1875	0.189732	0.196868	0.189732	0.2	0.220982	0	0	0
OP013282_Ramazzottius_oberhaeuseri_DT213	0.169643	0.196429	0.171875	0.169643	0.196429	0.214286	0.220982	0.220982	0.196429	0.169643	0.203125	0.00669643	0.203125	0.196429	0.183445	0.183445	0.174107	0.174107	0.2	0.199105	0.199105	0.2	0.18018	0.191964	0.171875	0.189732	0.1875	0.189732	0.187919	0.205357	0.196429	0.198661	0.196429	0.196429	0.185682	0.1875	0.1875	0.185268	0.1875	0.1875	0.189732	0.196868	0.189732	0.2	0.220982	0	0	0	0
KC146116_Ramazzottius_oberhaeuseri_F6369	0.189732	0.200893	0.189732	0.189732	0.200893	0.200893	0.209821	0.209821	0.200893	0.189732	0.180804	0.1875	0.176339	0.200893	0.196868	0.199105	0.169643	0.171875	0.2	0.196868	0.196868	0.197753	0.198198	0.203125	0.167411	0.196429	0.200893	0.196429	0.201342	0.198661	0.200893	0.198661	0.200893	0.200893	0.201342	0.180804	0.180804	0.178571	0.180804	0.198661	0.196429	0.201342	0.200893	0.197753	0.209821	0.180804	0.180804	0.180804	0.180804
KC146117_Ramazzottius_oberhaeuseri_F6370	0.191964	0.198661	0.191964	0.191964	0.198661	0.203125	0.212054	0.212054	0.198661	0.191964	0.183036	0.185268	0.178571	0.198661	0.201342	0.203579	0.174107	0.176339	0.202247	0.199105	0.199105	0.2	0.20045	0.205357	0.171875	0.200893	0.205357	0.200893	0.203579	0.200893	0.198661	0.196429	0.198661	0.198661	0.203579	0.185268	0.185268	0.183036	0.185268	0.203125	0.200893	0.199105	0.203125	0.2	0.212054	0.178571	0.178571	0.178571	0.178571
KC146118_Ramazzottius_oberhaeuseri_F6374	0.186517	0.2	0.186517	0.186517	0.2	0.206742	0.211236	0.211236	0.2	0.186517	0.177528	0.18427	0.173034	0.2	0.191441	0.193694	0.170787	0.173034	0.196833	0.193694	0.193694	0.19457	0.195011	0.2	0.168539	0.197753	0.202247	0.197753	0.198198	0.202247	0.2	0.197753	0.2	0.2	0.198198	0.177528	0.177528	0.175281	0.177528	0.2	0.197753	0.20045	0.197753	0.19457	0.211236	0.179775	0.179775	0.179775	0.179775
[truncated: 4 more columns]

## Sheet: 18s p-distance
	Ramazzottius_groenlandensis	Ramazzottius_varieornatus	Ramazzottius_oberhaeuseri_ss	Ramazzottius_cf_oberhaeuseri_1	Ramazzottius_cf_oberhaeuseri_2	Ramazzottius_subanomalus	Cryoconicus_antiarktos_1	Cryoconicus_antiarktos_2	Cryoconicus_kaczmareki_1	Cryoconicus_kaczmareki_2	Hebesuncus_ryani
Ramazzottius_groenlandensis
Ramazzottius_varieornatus	0
Ramazzottius_oberhaeuseri_ss	0.00734394	0.00734394
Ramazzottius_aff_oberhaeuseri_sp8_1	0.0138889	0.0138889	0.00883838
Ramazzottius_aff_oberhaeuseri_sp8_2	0.0134639	0.0134639	0.00856793	0
Ramazzottius_subanomalus	0.00977995	0.00977995	0.0122399	0.00378788	0.00367197
Cryoconicus_antiarktos_1	0.0220588	0.0220588	0.0196078	0.0164349	0.0159314	0.0171569
Cryoconicus_antiarktos_2	0.0220588	0.0220588	0.0196078	0.0164349	0.0159314	0.0171569	0
Cryoconicus_kaczmareki_1	0.0232274	0.0232274	0.0232558	0.020202	0.0195838	0.0183374	0.0183824	0.0183824
Cryoconicus_kaczmareki_2	0.0232274	0.0232274	0.0232558	0.020202	0.0195838	0.0183374	0.0183824	0.0183824	0
Hebesuncus_ryani	0.0294479	0.0294479	0.0306748	0.0240506	0.0233129	0.0233129	0.0233129	0.0233129	0.0245399	0.0245399

## Sheet: 28s p-distance
	Ramazzottius_groenlandensis	Ramazzottius_varieornatus	Ramazzottius_oberhaeuseri_ss	Ramazzottius_cf_oberhaeuseri_1	Ramazzottius_cf_oberhaeuseri_2	Ramazzottius_subanomalus	Cryoconicus_kaczmareki_1	Cryoconicus_kaczmareki_2
Ramazzottius_groenlandensis
Ramazzottius_varieornatus	0.0205479
Ramazzottius_oberhaeuseri_ss	0.0205479	0.0288066
Ramazzottius_aff_oberhaeuseri_sp8_1	0.0205198	0.0273973	0.0164159
Ramazzottius_aff_oberhaeuseri_sp8_2	0.0205198	0.0273973	0.0164159	0
Ramazzottius_subanomalus	0.0384615	0.0521978	0.0424658	0.0384615	0.0384615
Cryoconicus_kaczmareki_1	0.0521978	0.0674003	0.0590659	0.0617284	0.0617284	0.0537931
Cryoconicus_kaczmareki_2	0.0521978	0.0674003	0.0590659	0.0617284	0.0617284	0.0537931	0

## Sheet: ASAP result
Asap-Score: 2.500000
Proba: 4.542620e-03
Nb subsets with recursion:14 (without recursion: 13)
------------------------------------------------------------
Subset[ 1 ] n: 4 ;id: Ramazzottius groenlandensis MG432810 Ramazzottius rupeus EU251381 Ramazzottius cf oberhaeuseri sp2 EU251382 Ramazzottius cf oberhaeuseri sp2
Subset[ 2 ] n: 9 ;id: EU251380 Ramazzottius cf oberhaeuseri sp1 EU251379 Ramazzottius cf oberhaeuseri sp1 MG432812 Ramazzottius sp1 DE002 MG432811 Ramazzottius sp AT Zawierucha2018 MG573247 Ramazzottius aff oberhaeuseri sp1 MG573249 Ramazzottius aff oberhaeuseri sp1 MG573257 Ramazzottius aff oberhaeuseri sp1 MG573260 Ramazzottius aff oberhaeuseri sp5 MG573248 Ramazzottius aff oberhaeuseri sp1
Subset[ 3 ] n: 1 ;id: MF001999 Ramazzottius subanomalus
Subset[ 4 ] n: 3 ;id: MG432813 Ramazzottius varieornatus AP017609 Ramazzottius varieornatus NC031407 Ramazzottius varieornatus
Subset[ 5 ] n: 2 ;id: FJ435799 Ramazzottius cf oberhaeuseri sp8 Tar398 FJ435800 Ramazzottius cf oberhaeuseri sp8 Tar400
Subset[ 6 ] n: 6 ;id: MG573244 Ramazzottius oberhaeuseri ss OP013278 Ramazzottius oberhaeuseri DT209 OP013279 Ramazzottius oberhaeuseri DT211 OP013280 Ramazzottius oberhaeuseri DT212 OP013281 Ramazzottius oberhaeuseri DT214 OP013282 Ramazzottius oberhaeuseri DT213
Subset[ 7 ] n: 2 ;id: MG573245 Ramazzottius aff oberhaeuseri sp7 PT010 MG573246 Ramazzottius aff oberhaeuseri sp7 PT010
Subset[ 8 ] n: 3 ;id: MG573250 Ramazzottius aff oberhaeuseri sp4 PL028 MG573252 Ramazzottius aff oberhaeuseri sp4 MG573251 Ramazzottius aff oberhaeuseri sp4 PL028
Subset[ 9 ] n: 5 ;id: MG573254 Ramazzottius aff oberhaeuseri sp5 MG573259 Ramazzottius aff oberhaeuseri sp5 MG573256 Ramazzottius aff oberhaeuseri sp5 MG573258 Ramazzottius aff oberhaeuseri sp5 MG573255 Ramazzottius aff oberhaeuseri sp5
Subset[ 10 ] n: 5 ;id: MW306832 Ramazzottius sp MV2020 Vecchi2022 MW306836 Ramazzottius sp MV2020 Vecchi2022 MW306835 Ramazzottius sp MV2020 Vecchi2022 MW306834 Ramazzottius sp MV2020 Vecchi2022 MW306833 Ramazzottius sp Vecchi2022
Subset[ 11 ] n: 5 ;id: MW306841 Ramazzottius sp MV2020 Vecchi2022 MW306840 Ramazzottius sp Vecchi2022 MW306839 Ramazzottius sp Vecchi2022 MW306837 Ramazzottius sp MV2020 Vecchi2022 MW306838 Ramazzottius sp Vecchi2022
Subset[ 12 ] n: 1 ;id: MG573253 Ramazzottius aff oberhaeuseri sp3
Subset[ 13 ] n: 4 ;id: OM370801 Ramazzottius kretschmanni OM370802 Ramazzottius kretschmanni OM370804 Ramazzottius kretschmanni OM370803 Ramazzottius kretschmanni
Subset[ 14 ] n: 3 ;id: KC146116 Ramazzottius oberhaeuseri isolate F6369 Adams KC146118 Ramazzottius oberhaeuseri isolate F6374 Adams KC146117 Ramazzottius oberhaeuseri isolate F6370 Adams
